# Supplementary material for: Real‐Time In Situ Imaging of Aggregation‐Induced Emission and Solvent‐Guided Morphogenesis of a “V‐Shaped” 4‐Amino‐1,8‐Naphthalimide Tröger's Base Supramolecular Scaffold
Source: Small Sci. 2025 Oct 21;5(12):e202500386. doi: 10.1002/smsc.202500386 (PMC12697783; doi:10.1002/smsc.202500386)
Supplement: Supplementary file 1 — Supplementary Material [file SMSC-5-e202500386-s001.zip]

Archive with 2 entries (2 files):
- Formation of self-assemlby in real-time.mov
- smsc202500386-sup-0001-SuppData-S1.pdf
